# Supplementary material for: Subterranean environments contribute to three‐quarters of classified ecosystem services
Source: Biol Rev Camb Philos Soc. 2026 Feb 10;101(3):1582–605. doi: 10.1002/brv.70137 (PMC13149732; doi:10.1002/brv.70137)
Supplement: Supplementary file 1 — Appendix S1. Mapping of subterranean ecosystem services using the Common International Classification of Ecosystem Services (CICES Version 5.1) (Haines‐Young & Potschin‐Young, 2018). [file BRV-101-1582-s001.xlsx]

## Sheet: Database
Columns A–I represent the classification of ecosystem services by the Common International Classification of Ecosystem Services (CICES) V5.1. Each classified service is assessed as either contributed (1) or not (0) by subterranean ecosystems, with the following breakdowns: any subterranean ecosystems, terrestrial, freshwater, and marine. Additional columns provide specific examples of services fo…
Type	Section	Division	Group	Class	Code	Class type	V4.3 Equivalent	Code(4.3)	Subterranean-Any	Subterranean-Terrestrial	Actor_Subterranean-Terrestrial	Subterranean-Freshwater	Actor_Subterranean-Freshwater	Subterranean-Marine	Actor_Subterranean-Marine	Primary_stakeholder	Primary_stakeholder_std	Assessed_quantitatively_terrestrial	Assessed_quantitatively_freshwater	Assessed_quantitatively_marine	Example references	Notes
Abiotic	Cultural	Direct, in-situ and outdoor interactions with natural physical systems that depend on presence in the environmental setting	Physical and experiential interactions with natural abiotic components of the environment	Natural, abiotic characteristics of nature that enable active or passive physical and experiential interactions	6.1.1.1	Amount by type	Not recognised in V4.3	N/A	1	1	Recreational use of caves ; medical caves ; show caves tourism ; cave systems for astronaut training ; habitational use of caves	1	Recreational use of caves; cave diving; thermal springs; show caves tourism	1	Cave diving ; Boat tours, snorkelling and scuba diving in marine/anchialine caves	Touristic sector	Tertiary	1	1	1	Bertini, 2010; Wilson, 2019; Chiarini, Duckeck & De Waele (2022); Sauro et al. (2021)	-
Abiotic	Cultural	Direct, in-situ and outdoor interactions with natural physical systems that depend on presence in the environmental setting	Intellectual and representative interactions with abiotic components of the natural environment	Natural, abiotic characteristics of nature that enable intellectual interactions	6.1.2.1	Amount by type	Not recognised in V4.3	N/A	1	1	Subterranean sites used for religious purposes	1	Subterranean sites used for religious purposes	1	Subterranean sites used for religious purposes	Any (society at large)	All (society)	1	1	1	Sponsel, 2015	-
Abiotic	Cultural	Indirect, remote, often indoor interactions with physical systems that do not require presence in the environmental setting	Spiritual, symbolic and other interactions with the abiotic components of the natural environment	Natural, abiotic characteristics of nature that enable spiritual, symbolic and other interactions	6.2.1.1	Amount by type	Not recognised in V4.3	N/A	1	1	Subterranean sites used for religious purposes	1	Subterranean sites used for religious purposes	1	Subterranean sites used for religious purposes	Any (society at large)	All (society)	1	1	1	Sponsel, 2015	-
Abiotic	Cultural	Indirect, remote, often indoor interactions with physical systems that do not require presence in the environmental setting	Other abiotic characteristics that have a non-use value	Natural, abiotic characteristics or features of nature that have either an existence, option or bequest value	6.2.2.1	Amount by type	Not recognised in V4.3	N/A	1	1	Importance of local caves	1	Importance of local springs	1	Importance of local marine caves or cenotes	Any (society at large)	All (society)	0	1	0	NA	-
Abiotic	Cultural	Other abiotic characteristics of nature that have cultural significance	Other	Other	6.3.X.X	Use nested codes to allocate other provisioning services from non-living systems to appropriate Groups and Classes	Not recognised in V4.3	N/A	NA	NA	NA	NA	NA	NA	NA	NA	NA	NA	NA	NA	NA	-
Biotic	Cultural	Direct, in-situ and outdoor interactions with living systems that depend on presence in the environmental setting	Physical and experiential interactions with natural environment	Characteristics of living systems that enable activities promoting health, recuperation or enjoyment through active or immersive interactions	3.1.1.1	By type of living system or environmental setting	Experiential use of plants, animals and land-/seascapes in different environmental settings	3.1.1.1	1	1	Living labs in caves	1	Living labs in Groundwater Dependent Ecosystems	1	Living labs in marine caves ; marine caves have been characterized "natural laboratories" or "deep-sea mesocosms" in the littoral zone because they provide direct human access to bathyal-like conditions within reach of scuba divers	Scientists;Any (society at large)	Quaternary ; All (society)	0	1	0	Harmelin & Vacelet, 1997	-
Biotic	Cultural	Direct, in-situ and outdoor interactions with living systems that depend on presence in the environmental setting	Physical and experiential interactions with natural environment	Characteristics of living systems that enable activities promoting health, recuperation or enjoyment through passive or observational interactions	3.1.1.2	By type of living system or environmental setting	Physical use of land-/seascapes in different environmental settings	3.1.1.2	1	1	Ecotourism in show caves ; bat-watching	1	Ecotourism in show caves	1	Boat tours, snorkelling and scuba diving in marine/anchialine caves	Any (society at large)	All (society)	1	1	0	Bagstad & Wiederholt, 2013	-
Biotic	Cultural	Direct, in-situ and outdoor interactions with living systems that depend on presence in the environmental setting	Intellectual and representative interactions with natural environment	Characteristics of living systems that enable scientific investigation or the creation of traditional ecological knowledge	3.1.2.1	By type of living system or environmental setting	Scientific	3.1.2.1	1	1	Model organisms (e.g., Meta, Hydromantes) ; biomimesis ; cave formations and sediments and fossil deposits used to reconstruct past climate conditions ;	1	Model organisms (e.g., Astyanax, Asellus, Niphargus) and non model organisms Copepoda ; biomimesis	1	Model organisms (e.g., Atyidae; Munidopsis polymorpha; Remipedia; carnivorous sponges) ; Biomimesis	Scientists	Quaternary	1	1	1	Mammola et al., 2021 (see Figure 3); Couton et al., 2023; Hesselberg, 2023; Korbel et al., 2024	-
Biotic	Cultural	Direct, in-situ and outdoor interactions with living systems that depend on presence in the environmental setting	Intellectual and representative interactions with natural environment	Characteristics of living systems that enable education and training	3.1.2.2	By type of living system or environmental setting	Educational	3.1.2.2	1	1	Ecotourism in show caves ; bat-watching	1	Ecotourism in show caves (e.g. Proteus in Postonja cave)	1	Ecotourism in anchialine systems (e.g., Jameos del Agua touristic center)	Touristic sector	Tertiary	1	1	0	NA	-
Biotic	Cultural	Direct, in-situ and outdoor interactions with living systems that depend on presence in the environmental setting	Intellectual and representative interactions with natural environment	Characteristics of living systems that are resonant in terms of culture or heritage	3.1.2.3	By type of living system or environmental setting	Heritage, cultural	3.1.2.3	1	1	Cave fauna in local folklore	1	Groundwater fauna in local folklore (e.g., Proteus in Slovenian culture)	1	Cenotes fauna in traditional Mexican culture; anchialine pools fauna in Hawai'i and Indonesia; Among the most emblematic and charismatic species inhabiting marine caves are the Mediterranean monk seal Monachus monachus and the red coral Corallium rubrum ; Marine caves of paleontological, archeological and paleo-climatological interest (e.g. Grotte Cosquer in the Marseille region, the Elephant’s C…	Any (society at large)	All (society)	0	1	0	Gerovasileiou & Bianchi, 2021	-
Biotic	Cultural	Direct, in-situ and outdoor interactions with living systems that depend on presence in the environmental setting	Intellectual and representative interactions with natural environment	Characteristics of living systems that enable aesthetic experiences	3.1.2.4	By type of living system or environmental setting	Aesthetic	3.1.2.5	1	1	Ecotourism in show caves; bat-watching; fossil deposits	1	Ecotourism in show caves	1	Boat tours, snorkelling and scuba diving in marine/anchialine caves	Touristic sector	Tertiary	0	1	0	Danielopol, 1998; Salomidi et al. 2012; Bagstad & Wiederholt, 2013	-
Biotic	Cultural	Indirect, remote, often indoor interactions with living systems that do not require presence in the environmental setting	Spiritual, symbolic and other interactions with natural environment	Elements of living systems that have symbolic meaning	3.2.1.1	By type of living system or environmental setting	Symbolic	3.2.1.1	1	1	Bats	1	e.g., Proteus	1	Red shrimp in anchialine pools (Halocaridina rubra, Parhyppolyte)	Any (society at large)	All (society)	0	0	0	NA	-
Biotic	Cultural	Indirect, remote, often indoor interactions with living systems that do not require presence in the environmental setting	Spiritual, symbolic and other interactions with natural environment	Elements of living systems that have sacred or religious meaning	3.2.1.2	By type of living system or environmental setting	Sacred and/or religious	3.2.1.2	1	1	Bats	0	NA	1	Red shrimp in anchialine pools (Halocaridina rubra, Parhyppolyte)	Any (society at large)	All (society)	0	NA	0	NA	-
Biotic	Cultural	Indirect, remote, often indoor interactions with living systems that do not require presence in the environmental setting	Spiritual, symbolic and other interactions with natural environment	Elements of living systems used for entertainment or representation	3.2.1.3	By type of living system or environmental setting	Entertainment	3.1.2.4	1	1	Documentaries ; ecoturism for bats (batwatching)	1	Documentaries	1	Documentaries	Touristic sector ; Cinema industry	Tertiary	1	1	0	Kunz et al., 2011	-
Biotic	Cultural	Indirect, remote, often indoor interactions with living systems that do not require presence in the environmental setting	Other biotic characteristics that have a non-use value	Characteristics or features of living systems that have an existence value	3.2.2.1	By type of living system or environmental setting	Existence	3.2.2.1	1	1	Cave ecosystems	1	Springs	1	Marine cave ecosystems ; coastal aquifers	Any (society at large)	All (society)	0	0	0	NA	https://en.wikipedia.org/wiki/Existence_value#:~:text=Existence%20values%20are%20a%20class,other%20organism%20or%20thing%20exists.
Biotic	Cultural	Indirect, remote, often indoor interactions with living systems that do not require presence in the environmental setting	Other biotic characteristics that have a non-use value	Characteristics or features of living systems that have an option or bequest value	3.2.2.2	By type of living system or environmental setting	Bequest	3.2.2.2	1	1	Cave ecosystems	1	Springs	1	Marine cave ecosystems ; coastal aquifers	Any (society at large)	All (society)	0	0	0	NA	http://www.coastalwiki.org/wiki/Non-use_value:_bequest_value_and_existence_value#:~:text=Bequest%20value%3A%20The%20current%20generation,access%20to%20resources%20and%20opportunities.
Biotic	Cultural	Other characteristics of living systems that have cultural significance	Other	Other	3.3.X.X	Use nested codes to allocate other cultural services from living systems to appropriate Groups and Classes	Not recognised in V4.3	N/A	NA	NA	NA	NA	NA	NA	NA	NA	NA	NA	NA	NA	NA	-
Abiotic	Provisioning	Water	Surface water used for nutrition, materials or energy	Surface water for drinking	4.2.1.1	By amount, type, source	Surface water for drinking	1.1.2.1	1	0	NA	1	Surface water sources fed by ground water (e.g. oasis, sping)	1	Anchialine pools in Hawai'i ; submarine springs traditionally used by sailors in the Mediterranean	Any (society at large)	All (society)	NA	1	0	NA	-
Abiotic	Provisioning	Water	Surface water used for nutrition, materials or energy	Surface water used as a material (non-drinking purposes)	4.2.1.2	By amount & source	Surface water for non-drinking purposes	1.2.2.1	1	0	NA	1	Surface water sources fed by ground water (e.g. oasis, sping)	0	NA	Any (society at large)	All (society)	NA	1	NA	NA	-
Abiotic	Provisioning	Water	Surface water used for nutrition, materials or energy	Freshwater surface water used as an energy source	4.2.1.3	By amount, type, source	Not recognised in V4.3	N/A	1	0	NA	1	Surface water sources fed by ground water (e.g. oasis, sping)	0	NA	Any (society at large)	All (society)	NA	1	NA	NA	-
Abiotic	Provisioning	Water	Surface water used for nutrition, materials or energy	Coastal and marine water used as energy source	4.2.1.4	By amount, type, source	Not recognised in V4.3	N/A	1	0	NA	1	Surface water sources fed by ground water (e.g. oasis, sping)	1	Wave energy production by maritime natural caves	Any (society at large)	All (society)	NA	1	1	Monteiro et al., 2021	-
Abiotic	Provisioning	Water	Ground water for used for nutrition, materials or energy	Ground (and subsurface) water for drinking	4.2.2.1	By amount, type, source	Ground water for drinking	1.1.2.2	1	0	NA	1	Aquifers	1	Submarine springs in ancient times in the Adriatic	Any (society at large)	All (society)	NA	1	1	Morris et al., 2003	-
Abiotic	Provisioning	Water	Ground water for used for nutrition, materials or energy	Ground water (and subsurface) used as a material (non-drinking purposes)	4.2.2.2	By amount & source	Ground water as source of energy	1.2.2.2	1	0	NA	1	Aquifers	1	Wave energy production by maritime natural caves	Any (society at large)	All (society)	NA	1	1	Morris et al., 2003	-
Abiotic	Provisioning	Water	Ground water for used for nutrition, materials or energy	Ground water (and subsurface) used as an energy source	4.2.2.3	By amount & source	Ground water for non-drinking purposes	N/A	1	0	NA	1	Aquifers	1	Wave energy production by maritime natural caves	Any (society at large)	All (society)	NA	1	1	Morris et al., 2003; Monteiro et al., 2021	-
Abiotic	Provisioning	Water	Other aqueous ecosystem outputs	Other	4.2.X.X	Use nested codes to allocate other provisioning services from non-living systems to appropriate Groups and Classes	Not recognised in V4.3	N/A	NA	NA	NA	NA	NA	NA	NA	NA	NA	NA	NA	NA	NA	NA
Abiotic	Provisioning	Non-aqueous natural abiotic ecosystem outputs	Mineral substances used for nutrition, materials or energy	Mineral substances used for nutritional purposes	4.3.1.1	Amount by type	Minerals	N/A	1	1	Different types of minerals (e.g., salt) extracted from caves, quarries and mineshafts	0	NA	1	Salt	Mining companies	Primary	1	NA	0	NA	-
Abiotic	Provisioning	Non-aqueous natural abiotic ecosystem outputs	Mineral substances used for nutrition, materials or energy	Mineral substances used for material purposes	4.3.1.2	Amount by type	Solid	N/A	1	1	Different types of minerals extracted from quarries and mineshafts ; caves used as buldings	0	NA	0	NA	Mining companies	Primary	1	NA	NA	Bertini, 2010	-
Abiotic	Provisioning	Non-aqueous natural abiotic ecosystem outputs	Mineral substances used for nutrition, materials or energy	Mineral substances used for as an energy source	4.3.1.3	Amount by type	N/A	N/A	1	1	Different types of minerals extracted from quarries and mineshafts	0	NA	0	NA	Mining companies	Primary	1	NA	NA	NA	-
Abiotic	Provisioning	Non-aqueous natural abiotic ecosystem outputs	Non-mineral substances or ecosystem properties used for nutrition, materials or energy	Non-mineral substances or ecosystem properties used for nutritional purposes	4.3.2.1	Amount by type	Non-mineral	N/A	0	0	NA	0	NA	0	NA	NA	NA	NA	NA	NA	NA	-
Abiotic	Provisioning	Non-aqueous natural abiotic ecosystem outputs	Non-mineral substances or ecosystem properties used for nutrition, materials or energy	Non-mineral substances used for materials	4.3.2.2	Amount by type	Gas	N/A	1	1	Different types of non-mineral extracted from quarries and mineshafts (e.g. coal)	0	NA	0	NA	Mining companies	Primary	1	NA	NA	NA	-
Abiotic	Provisioning	Non-aqueous natural abiotic ecosystem outputs	Non-mineral substances or ecosystem properties used for nutrition, materials or energy	Wind energy	4.3.2.3	Amount by type	Wind	N/A	0	0	NA	0	NA	0	NA	NA	NA	NA	NA	NA	NA	-
Abiotic	Provisioning	Non-aqueous natural abiotic ecosystem outputs	Non-mineral substances or ecosystem properties used for nutrition, materials or energy	Solar energy	4.3.2.4	Amount by type	Solar	N/A	0	0	NA	0	NA	0	NA	NA	NA	NA	NA	NA	NA	-
Abiotic	Provisioning	Non-aqueous natural abiotic ecosystem outputs	Non-mineral substances or ecosystem properties used for nutrition, materials or energy	Geothermal	4.3.2.5	Amount by type	Geo-thermal	N/A	1	1	Geothermal energy	1	Geothermal energy	1	Geothermal energy	Industry ; Any (society at large)	Secondary ; All (society)	1	1	0	NA	-
Abiotic	Provisioning	Other types of provisioning service from abiotic sources	Other	Other	4.3.X.X	Use nested codes to allocate other provisioning services from non-living systems to appropriate Groups and Classes	Not recognised in V4.3	N/A	NA	NA	NA	NA	NA	NA	NA	NA	NA	NA	NA	NA	NA	-
Biotic	Provisioning	Biomass	Cultivated terrestrial plants for nutrition, materials or energy	Cultivated terrestrial plants (including fungi, algae) grown for nutritional purposes	1.1.1.1	Crops by amount, type (e.g. cereals, root crops, soft fruit, etc.)	Cultivated crops	1.1.1.1	1	1	Cultivated fungi	1	Groundwater-dependend rice fields; Spirulina production	0	NA	Farmers	Primary	0	0	NA	-	https://www.showcaves.com/english/explain/Biology/Fungi.html
Biotic	Provisioning	Biomass	Cultivated terrestrial plants for nutrition, materials or energy	Fibres and other materials from cultivated plants, fungi, algae and bacteria for direct use or processing (excluding genetic materials)	1.1.1.2	Material by amount, type, use, media (land, soil, freshwater, marine)	Fibres and other materials from plants, algae and animals for direct use or processing	1.2.1.1	0	0	NA	0	NA	0	NA	NA	NA	NA	NA	NA	NA	-
Biotic	Provisioning	Biomass	Cultivated terrestrial plants for nutrition, materials or energy	Cultivated plants (including fungi, algae) grown as a source of energy	1.1.1.3	By amount, type, source	Plant-based resources	1.3.1.1	1	0	NA	0	NA	1	Bacteria and archaea potentially useful in the fields of bioenergy (e.g. methane production)	Industry ; Biotechnology	Secondary ; Quaternary	NA	NA	0	Polymenakou et al., 2018	-
Biotic	Provisioning	Biomass	Cultivated aquatic plants for nutrition, materials or energy	Plants cultivated by in- situ aquaculture grown for nutritional purposes	1.1.2.1	Plants, algae by amount, type	Plants and algae from in-situ aquaculture	1.1.1.5	0	0	NA	0	NA	0	NA	NA	NA	NA	NA	NA	NA	-
Biotic	Provisioning	Biomass	Cultivated aquatic plants for nutrition, materials or energy	Fibres and other materials from in-situ aquaculture for direct use or processing (excluding genetic materials)	1.1.2.2	Plants, algae by amount, type	Plants and algae from in-situ aquaculture	1.1.1.5	0	0	NA	0	NA	0	NA	NA	NA	NA	NA	NA	NA	-
Biotic	Provisioning	Biomass	Cultivated aquatic plants for nutrition, materials or energy	Plants cultivated by in- situ aquaculture grown as an energy source	1.1.2.3	Plants, algae by amount, type	Plants and algae from in-situ aquaculture	1.1.1.5	0	0	NA	0	NA	0	NA	NA	NA	NA	NA	NA	NA	-
Biotic	Provisioning	Biomass	Reared animals for nutrition, materials or energy	Animals reared for nutritional purposes	1.1.3.1	Animals, products by amount, type (e.g. beef, dairy)	Reared animals and their outputs	1.1.1.2	1	1	Caves/caverns used by traditional sheperds as shelters for cattle	0	NA	0	NA	Shepherds	Primary	0	NA	NA	NA	-
Biotic	Provisioning	Biomass	Reared animals for nutrition, materials or energy	Fibres and other materials from reared animals for direct use or processing (excluding genetic materials)	1.1.3.2	Material by amount, type, use, media (land, soil, freshwater, marine)	Materials from plants, algae and animals for agricultural use	1.2.1.2	1	1	Cheese production	0	NA	0	NA	Shepherds	Primary	0	NA	NA	Ozturkoglu-Budak et al., 2016	-
Biotic	Provisioning	Biomass	Reared animals for nutrition, materials or energy	Animals reared to provide energy (including mechanical)	1.1.3.3	By amount, type, source	Animal-based resources & Animal-based mechanical energy	1.3.1.2 & 1.3.2.1	0	0	NA	0	NA	0	NA	NA	NA	NA	NA	NA	NA	-
Biotic	Provisioning	Biomass	Reared aquatic animals for nutrition, materials or energy	Animals reared by in-situ aquaculture for nutritional purposes	1.1.4.1	Animals by amount, type	Animals from in-situ aquaculture	1.1.1.6	1	0	NA	0	NA	1	Fishponds in Hawaii	Local gatherers	Primary	NA	NA	0	NA	-
Biotic	Provisioning	Biomass	Reared aquatic animals for nutrition, materials or energy	Fibres and other materials from animals grown by in-situ aquaculture for direct use or processing (excluding genetic materials)	1.1.4.2	Animals by amount, type	Animals from in-situ aquaculture	1.1.1.6	1	0	NA	0	NA	1	Marine caves might be used for sponge culture, due to the limited sediment deposition and illumination	Local gatherers	Primary	NA	NA	0	Verdenal & Vacelet, 1985	-
Biotic	Provisioning	Biomass	Reared aquatic animals for nutrition, materials or energy	Animals reared by in-situ aquaculture as an energy source	1.1.4.3	Animals by amount, type	Animals from in-situ aquaculture	1.1.1.6	0	0	NA	0	NA	0	NA	NA	NA	NA	NA	NA	Uriz et al., 1991; Turon et al., 2009; Gerovasileiou & Voultsiadou, 2012; Gerovasileiou & Bianchi, 2021	-
Biotic	Provisioning	Biomass	Wild plants (terrestrial and aquatic) for nutrition, materials or energy	Wild plants (terrestrial and aquatic, including fungi, algae) used for nutrition	1.1.5.1	Plants, algae by amount, type	Wild plants, algae and their outputs	1.1.1.3	1	1	Subterranean-growing fungi	1	Algae and plants growing in springs	0	NA	Local gatherers	Primary	0	1	NA	Bao et al., 2020; Glanville et al., 2023	-
Biotic	Provisioning	Biomass	Wild plants (terrestrial and aquatic) for nutrition, materials or energy	Fibres and other materials from wild plants for direct use or processing (excluding genetic materials)	1.1.5.2	Plants, algae by amount, type	Wild plants, algae and their outputs	1.1.1.3	1	1	NA	1	Various groundwater-dependent plants (e.g. papyrus)	0	NA	Farmers;Local gatherers	Primary	0	0	NA	Glanville et al., 2023	-
Biotic	Provisioning	Biomass	Wild plants (terrestrial and aquatic) for nutrition, materials or energy	Wild plants (terrestrial and aquatic, including fungi, algae) used as a source of energy	1.1.5.3	Material by type/source	Not recognised in V4.3	N/A	0	0	NA	0	NA	0	NA	NA	NA	NA	NA	NA	NA	-
Biotic	Provisioning	Biomass	Wild animals (terrestrial and aquatic) for nutrition, materials or energy	Wild animals (terrestrial and aquatic) used for nutritional purposes	1.1.6.1	Animals by amount, type	Wild animals and their outputs	1.1.1.4	1	1	Cave swiftlet nest ; hunting of bats	1	Chinese giant salamander (Andrias davidianus) in Chinese traditional cusine	1	Halocaridina rubra for traditional fisheries in Hawai'i;sSeveral fishes and crustaceans (e.g. Palinurus elephas, Scyllarides latus) that shelter in marine caves or use them occasionally as nursery habitats are of commercial interest; spearfishing (e.g. of Sciaena umbra and Phycis phycis); submarine groundwater discharge increasing fisheries	Local gatherers	Primary	1	1	0	Wang et al., 2004; Gerovasileiou et al., 2015; Looi & Omar, 2016; Gerovasileiou & Bianchi, 2021; Tanalgo et al., 2023	-
Biotic	Provisioning	Biomass	Wild animals (terrestrial and aquatic) for nutrition, materials or energy	Fibres and other materials from wild animals for direct use or processing (excluding genetic materials)	1.1.6.2	Material by type/source	Not recognised in V4.3	N/A	1	1	Guano mining	1	Groundwater animals used for bioactive molecules	1	Red corals from Mediterranean caves; the four Mediterranean bath sponges have been reported from numerous marine caves ; many sessile invertebrates in marine caves are potential sources of bioactive substances used in biotechnology.	Local gatherers ; Industry ; Biotechnology	Primary ; Secondary ; Quaternary	0	0	0	Kasso & Balakrishnan, 2013	-
Biotic	Provisioning	Biomass	Wild animals (terrestrial and aquatic) for nutrition, materials or energy	Wild animals (terrestrial and aquatic) used as a source of energy	1.1.6.3	By amount, type, source	Not recognised in V4.3	N/A	0	0	NA	0	NA	0	NA	NA	NA	NA	NA	NA	NA	-
Biotic	Provisioning	Genetic material from all biota (including seed, spore or gamete production)	Genetic material from plants, algae or fungi	Seeds, spores and other plant materials collected for maintaining or establishing a population	1.2.1.1	By species or varieties	Not recognised in V4.3	N/A	0	0	NA	0	NA	0	NA	NA	NA	NA	NA	NA	NA	-
Biotic	Provisioning	Genetic material from all biota (including seed, spore or gamete production)	Genetic material from plants, algae or fungi	Higher and lower plants (whole organisms) used to breed new strains or varieties	1.2.1.2	By species or varieties	Genetic materials from all biota	1.2.1.3	0	0	NA	0	NA	0	NA	NA	NA	NA	NA	NA	NA	-
Biotic	Provisioning	Genetic material from all biota (including seed, spore or gamete production)	Genetic material from plants, algae or fungi	Individual genes extracted from higher and lower plants for the design and construction of new biological entities	1.2.1.3	Material by type	Genetic materials from all biota	1.2.1.3	0	0	NA	0	NA	0	NA	Industry ; Biotechnology ; Scientists	NA	NA	NA	NA	NA	-
Biotic	Provisioning	Genetic material from all biota (including seed, spore or gamete production)	Genetic material from animals	Animal material collected for the purposes of maintaining or establishing a population	1.2.2.1	By species or varieties	Not recognised in V4.3	N/A	1	1	Ex-situ conservation of terrestrial species	1	Ex-situ conservation of Proteus	1	Ex-situ conservation of Halocaridina rubra	Scientists	Quaternary	0	1	0	Aljancic et al., 2016	-
Biotic	Provisioning	Genetic material from all biota (including seed, spore or gamete production)	Genetic material from animals	Wild animals (whole organisms) used to breed new strains or varieties	1.2.2.2	By species or varieties	Genetic materials from all biota	1.2.1.3	1	0	NA	1	Cavefish	0	NA	Scientists	Quaternary	NA	1	NA	Peuß et al., 2019	-
Biotic	Provisioning	Genetic material from all biota (including seed, spore or gamete production)	Genetic material from organisms	Individual genes extracted from organisms for the design and construction of new biological entities	1.2.2.3	Material by type	Genetic materials from all biota	1.2.1.3	1	1	Fungi, bacteria, archaea	1	Fungi, bacteria, archaea	1	Fungi, bacteria, archaea	NA	Secondary ; Quaternary	1	1	0	Cheeptham et al., 2013	-
Biotic	Provisioning	Other types of provisioning service from biotic sources	Other	Other	1.3.X.X.	Other	Not recognised in V4.3	N/A	NA	NA	NA	NA	NA	NA	NA	NA	NA	NA	NA	NA	NA	-
Biotic	Provisioning	Water	Surface water used for nutrition, materials or energy	Surface water for drinking	4.2.1.1	By amount, type, source	Surface water for drinking	1.1.2.1	0	0	NA	0	NA	0	NA	NA	NA	NA	NA	NA	NA	-
Biotic	Provisioning	Water	Surface water used for nutrition, materials or energy	Surface water used as a material (non-drinking purposes)	4.2.1.2	By amount & source	Surface water for non-drinking purposes	1.2.2.1	0	0	NA	0	NA	0	NA	NA	NA	NA	NA	NA	NA	-
Biotic	Provisioning	Water	Surface water used for nutrition, materials or energy	Freshwater surface water used as an energy source	4.2.1.3	By amount, type, source	Not recognised in V4.3	N/A	0	0	NA	0	NA	0	NA	NA	NA	NA	NA	NA	NA	-
Biotic	Provisioning	Water	Surface water used for nutrition, materials or energy	Coastal and marine water used as energy source	4.2.1.4	By amount, type, source	Not recognised in V4.3	N/A	1	0	NA	0	NA	1	Coastal aquifers / marine caves	Any (society at large)	All (society)	NA	NA	0	NA	-
Biotic	Provisioning	Water	Ground water for used for nutrition, materials or energy	Ground (and subsurface) water for drinking	4.2.2.1	By amount, type, source	Ground water for drinking	1.1.2.2	1	0	NA	1	Groundwater organisms maintaining clean waters	0	NA	Any (society at large)	All (society)	NA	0	NA	NA	-
Biotic	Provisioning	Water	Ground water for used for nutrition, materials or energy	Ground water (and subsurface) used as a material (non-drinking purposes)	4.2.2.2	By amount & source	Ground water as source of energy	1.2.2.2	1	0	NA	1	Microorganism shaping the aquifer and cleaning the water	1	Coastal aquifers / marine caves	Any (society at large)	All (society)	NA	0	0	NA	-
Biotic	Provisioning	Water	Ground water for used for nutrition, materials or energy	Ground water (and subsurface) used as an energy source	4.2.2.3	By amount & source	Ground water for non-drinking purposes	N/A	1	0	NA	1	Microorganism shaping the aquifer and cleaning the water	1	Coastal aquifers / marine caves	Any (society at large)	All (society)	NA	0	0	NA	-
Biotic	Provisioning	Water	Other aqueous ecosystem outputs	Other	4.2.X.X	Use nested codes to allocate other provisioning services from non-living systems to appropriate Groups and Classes	Not recognised in V4.3	N/A	NA	NA	NA	NA	NA	NA	NA	NA	NA	NA	NA	NA	NA	-
Abiotic	Regulation & Maintenance	Transformation of biochemical or physical inputs to ecosystems	Mediation of waste, toxics and other nuisances by non-living processes	Dilution by freshwater and marine ecosystems	5.1.1.1	Amount by type	Dilution by atmosphere, freshwater and marine ecosystems	2.1.2.2	1	0	NA	1	Groundwater systems	1	Groundwater systems	Any (society at large)	All (society)	NA	1	0	Griebler & Avramov, 2015	-
Abiotic	Regulation & Maintenance	Transformation of biochemical or physical inputs to ecosystems	Mediation of waste, toxics and other nuisances by non-living processes	Dilution by atmosphere	5.1.1.2	Amount by type	Dilution by atmosphere, freshwater and marine ecosystems	2.1.2.2	1	1	NA	0	NA	0	NA	Any (society at large)	All (society)	0	NA	NA	NA	-
Abiotic	Regulation & Maintenance	Transformation of biochemical or physical inputs to ecosystems	Mediation of waste, toxics and other nuisances by non-living processes	Mediation by other chemical or physical means (e.g. via filtration, sequestration, storage or accumulation)	5.1.1.3	Amount by type	Mediation of waste, toxics and other nuisances, by natural chemical and physical processes	N/A	1	1	Terrestrial systems	1	Groundwater systems	1	Groundwater systems	Any (society at large)	All (society)	0	1	0	Griebler & Avramov, 2015	-
Abiotic	Regulation & Maintenance	Transformation of biochemical or physical inputs to ecosystems	Mediation of nuisances of anthropogenic origin	Mediation of nuisances by abiotic structures or processes	5.1.2.1	Amount by type	Not recognised in V4.3	N/A	0	0	NA	0	NA	0	NA	NA	NA	NA	NA	NA	NA	-
Abiotic	Regulation & Maintenance	Regulation of physical, chemical, biological conditions	Regulation of baseline flows and extreme events	Mass flows	5.2.1.1	Amount by type	Mediation of flows by natural abiotic structures	N/A	1	0	NA	1	Groundwater systems	1	Groundwater systems	Any (society at large)	All (society)	NA	1	0	NA	-
Abiotic	Regulation & Maintenance	Regulation of physical, chemical, biological conditions	Regulation of baseline flows and extreme events	Liquid flows	5.2.1.2	Amount by type	Not recognised in V4.3	N/A	1	1	NA	1	Groundwater systems	1	Groundwater systems	Any (society at large)	All (society)	0	1	0	Griebler & Avramov, 2015	-
Abiotic	Regulation & Maintenance	Regulation of physical, chemical, biological conditions	Regulation of baseline flows and extreme events	Gaseous flows	5.2.1.3	Amount by type	Not recognised in V4.3	N/A	1	1	NA	1	Groundwater systems	1	Groundwater systems	Any (society at large)	All (society)	0	1	0	Griebler & Avramov, 2015; Schout et al., 2020	-
Abiotic	Regulation & Maintenance	Regulation of physical, chemical, biological conditions	Maintenance of physical, chemical, abiotic conditions	Maintenance and regulation by inorganic natural chemical and physical processes	5.2.2.1	Amount by type	Maintenance of physical, chemical, abiotic conditions	N/A	1	1	NA	1	Groundwater systems	1	Groundwater systems	Any (society at large)	All (society)	0	1	0	Griebler & Avramov, 2015; Zhang et al., 2021	-
Abiotic	Regulation & Maintenance	Other type of regulation and maintenance service by abiotic processes	Other	Other	5.3.X.X	Use nested codes to allocate other provisioning services from non-living systems to appropriate Groups and Classes	Not recognised in V4.3	N/A	NA	NA	NA	NA	NA	NA	NA	NA	NA	NA	NA	NA	NA	-
Biotic	Regulation & Maintenance	Transformation of biochemical or physical inputs to ecosystems	Mediation of wastes or toxic substances of anthropogenic origin by living processes	Bio-remediation by micro-organisms, algae, plants, and animals	2.1.1.1	By type of living system or by waste or subsistence type	Bio-remediation by micro-organisms, algae, plants, and animals	2.1.1.1	1	0	NA	1	Fungi, bacteria, archaea contributing to process different molecules in groundwtaers	1	Bacteria and archaea potentially useful in the field of bioremediation	Any (society at large)	All (society)	NA	1	0	Griebler & Avramov, 2015; Polymenakou et al., 2018; Bauer et al., 2008	-
Biotic	Regulation & Maintenance	Transformation of biochemical or physical inputs to ecosystems	Mediation of wastes or toxic substances of anthropogenic origin by living processes	Filtration/sequestration/storage/accumulation by micro-organisms, algae, plants, and animals	2.1.1.2	By type of living system, or by water or substance type	Filtration/sequestration/storage/accumulation by micro-organisms, algae, plants, and animals And Filtration/sequestration/storage/accumulation by ecosystems	2.1.1.2 & 2.1.2.1	1	0	NA	1	Filtration by different subterranean organisms	1	Bacteria ; marine cave assemblages dominated by active suspension feeders (e.g. sponges) that transfer pelagic phytoplanktonic primary production to secondary production, contributing to nutrient cycling and water quality regulation in coastal environments	Any (society at large)	All (society)	NA	1	0	Sinton, 1984; Griebler & Avramov, 2015; Salomidi et al., 2012	-
Biotic	Regulation & Maintenance	Transformation of biochemical or physical inputs to ecosystems	Mediation of nuisances of anthropogenic origin	Smell reduction	2.1.2.1	By type of living system	Mediation of smell/noise/visual impacts	2.1.2.3	0	0	NA	0	NA	0	NA	NA	NA	NA	NA	NA	NA	-
Biotic	Regulation & Maintenance	Transformation of biochemical or physical inputs to ecosystems	Mediation of nuisances of anthropogenic origin	Noise attenuation	2.1.2.2	By type of living system	Mediation of smell/noise/visual impacts	2.1.2.3	0	0	NA	0	NA	0	NA	NA	NA	NA	NA	NA	NA	-
Biotic	Regulation & Maintenance	Transformation of biochemical or physical inputs to ecosystems	Mediation of nuisances of anthropogenic origin	Visual screening	2.1.2.3	By type of living system	Mediation of smell/noise/visual impacts	2.1.2.3	0	0	NA	0	NA	0	NA	NA	NA	NA	NA	NA	NA	-
Biotic	Regulation & Maintenance	Regulation of physical, chemical, biological conditions	Regulation of baseline flows and extreme events	Control of erosion rates	2.2.1.1	By reduction in risk, area protected	Stabilisation and control of erosion rates	2.2.1.1	1	1	Plant roots in caves	1	Groundwater-fed vegetation	1	Groundwater-fed vegetation	Any (society at large)	All (society)	0	0	0	Glanville et al., 2023; Feng et al., 2022	-
Biotic	Regulation & Maintenance	Regulation of physical, chemical, biological conditions	Regulation of baseline flows and extreme events	Buffering and attenuation of mass movement	2.2.1.2	By reduction in risk, area protected	Buffering and attenuation of mass flows	2.2.1.2	1	0	NA	1	Groundwater-fed vegetation	1	Groundwater-fed vegetation	Any (society at large)	All (society)	NA	1	0	Glanville et al., 2023; Feng et al., 2022	-
Biotic	Regulation & Maintenance	Regulation of physical, chemical, biological conditions	Regulation of baseline flows and extreme events	Hydrological cycle and water flow regulation (Including flood control, and coastal protection)	2.2.1.3		Hydrological cycle and water flow maintenance and flood protection	2.2.2.1 & 2.2.2.2	1	0	NA	1	Groundwater-fed vegetation	1	Groundwater-fed vegetation	Any (society at large)	All (society)	NA	0	0	Glanville et al., 2023; Feng et al., 2022	-
Biotic	Regulation & Maintenance	Regulation of physical, chemical, biological conditions	Regulation of baseline flows and extreme events	Wind protection	2.2.1.4	By reduction in risk, area protected	Storm protection	2.2.3.1	1	0	NA	1	Groundwater-fed vegetation	1	Groundwater-fed vegetation	Any (society at large)	All (society)	NA	1	0	Vest et al., 2013; Glanville et al., 2023; Feng et al., 2022	-
Biotic	Regulation & Maintenance	Regulation of physical, chemical, biological conditions	Regulation of baseline flows and extreme events	Fire protection	2.2.1.5	By reduction in risk, area protected	Not recognised in V4.3	N/A	0	0	NA	0	NA	0	NA	NA	NA	NA	0	NA	NA	-
Biotic	Regulation & Maintenance	Regulation of physical, chemical, biological conditions	Lifecycle maintenance, habitat and gene pool protection	Pollination (or 'gamete' dispersal in a marine context)	2.2.2.1	By amount and pollinator	Pollination and seed dispersal	2.3.1.1	1	1	Subterranean-roosting bats	0	NA	0	NA	Farmers	Primary	1	NA	NA	Trejo-Salazar et al., 2016; Gerovasileiou & Bianchi, 2021	-
Biotic	Regulation & Maintenance	Regulation of physical, chemical, biological conditions	Lifecycle maintenance, habitat and gene pool protection	Seed dispersal	2.2.2.2	By amount and dispersal agent	Pollination and seed dispersal	2.3.1.1	1	1	Subterranean-roosting bats	0	NA	0	NA	Farmers	Primary	0	NA	NA	Medellin et al., 2017; Gerovasileiou & Bianchi, 2021	-
Biotic	Regulation & Maintenance	Regulation of physical, chemical, biological conditions	Lifecycle maintenance, habitat and gene pool protection	Maintaining nursery populations and habitats (Including gene pool protection)	2.2.2.3	By amount and source	Maintaining nursery populations and habitats	2.3.1.2	1	1	Species conducting part of the life cycle (so-called troglophiles) or seeking shelter in terrestrial subterranean ecosystems	1	Species conducting part of the life cycle or seeking shelter in aquatic subterranean ecosystems	1	Species conducting part of the life cycle (so-called stygophiles) or seeking shelter in aquatic subterranean ecosystems ; marine caves as “biodiversity reservoirs” and “refuge habitats”	Any (society at large)	All (society)	1	1	1	Gerovasileiou & Bianchi, 2021; Feng et al., 2022; Glanville et al., 2023 ; Vaccarelli et al., 2023	-
Biotic	Regulation & Maintenance	Regulation of physical, chemical, biological conditions	Pest and disease control	Pest control (including invasive species)	2.2.3.1	By reduction in incidence, risk, area protected by type of living system	Pest control	2.3.2.1	1	1	Subterranean-roosting bats	0	NA	0	NA	Farmers	Primary	1	NA	NA	Boyles et al., 2011	-
Biotic	Regulation & Maintenance	Regulation of physical, chemical, biological conditions	Pest and disease control	Disease control	2.2.3.2	By reduction in incidence, risk, area protected by type of living system	Disease control	2.3.2.2	1	1	Subterranean-roosting bats	1	Stygobitic species feeding on viruses and pathogens	0	NA	Any (society at large)	All (society)	1	0	NA	Puig-Montserrat et al., 2020	-
Biotic	Regulation & Maintenance	Regulation of physical, chemical, biological conditions	Regulation of soil quality	Weathering processes and their effect on soil quality	2.2.4.1	By amount/concentration and source	Weathering processes	2.3.3.1	1	1	Animals and fungi in shallow subterranean habitats	1	Bioturbation by groundwater animals	1	Bioturbation by anchialine/marine animals ; bioerosion by boring animals (e.g. sponges and bivalves)	Any (society at large)	All (society)	0	1	0	Hose & Stumpp, 2019; Gerovasileiou & Bianchi, 2021	-
Biotic	Regulation & Maintenance	Regulation of physical, chemical, biological conditions	Regulation of soil quality	Decomposition and fixing processes and their effect on soil quality	2.2.4.2	By amount/concentration and source	Decomposition and fixing processes	2.3.3.2	1	1	Animals and fungi in shallow subterranean habitats ; guano mineralogenesis	1	Bioturbation by groundwater animals	1	Bioturbation by anchialine/marine ; bacteria, fungi and protozoa in marine caves	Any (society at large)	All (society)	0	1	0	Audra et al., 2019; Gerovasileiou & Bianchi, 2021	-
Biotic	Regulation & Maintenance	Regulation of physical, chemical, biological conditions	Water conditions	Regulation of the chemical condition of freshwaters by living processes	2.2.5.1	By type of living system	Chemical condition of freshwaters	2.3.4.1	1	0	NA	1	Bacteria in aquifers	0	NA	Any (society at large)	All (society)	NA	1	NA	NA	-
Biotic	Regulation & Maintenance	Regulation of physical, chemical, biological conditions	Water conditions	Regulation of the chemical condition of salt waters by living processes	2.2.5.2	By type of living system	Chemical condition of salt waters	2.3.4.2	1	0	NA	0	NA	1	Bacteria	Any (society at large)	All (society)	NA	NA	0	NA	-
Biotic	Regulation & Maintenance	Regulation of physical, chemical, biological conditions	Atmospheric composition and conditions	Regulation of chemical composition of atmosphere and oceans	2.2.6.1	By contribution of type of living system to amount, concentration or climatic parameter	Global climate regulation by reduction of greenhouse gas concentrations	2.3.5.1	1	1	Methanogenic bacteria	1	Carbon sequestration	1	Carbon sequestration	Any (society at large)	All (society)	1	1	0	Fernandez-Cortes et al., 2015; Ojeda et al., 2015; Waring et al., 2017; Webster et al., 2018	-
Biotic	Regulation & Maintenance	Regulation of physical, chemical, biological conditions	Atmospheric composition and conditions	Regulation of temperature and humidity, including ventilation and transpiration	2.2.6.2	By contribution of type of living system to amount, concentration or climatic parameter	Micro and regional climate regulation & Ventilation and transpiration	2.3.5.2 & 2.2.3.2	1	1	Methanogenic bacteria	1	Groundwater-dependent vegetation	0	NA	Any (society at large)	All (society)	1	1	NA	Fernandez-Cortes et al., 2015; Ojeda et al., 2015; Waring et al., 2017; Webster et al., 2018 Ciruzzi & Loheide, 2021	-
Biotic	Regulation & Maintenance	Other types of regulation and maintenance service by living processes	Other	Other	2.3.X.X	Use nested codes to allocate other regulating and maintenance services from living systems to appropriate Groups and Classes	Not recognised in V4.3	N/A	NA	NA	NA	NA	NA	NA	NA	NA	NA	NA	NA	NA	NA	-
